# Supplementary material for: Comprehensive Two-Dimensional Gas Chromatography as a Powerful Strategy for the Exploration of Broas Volatile Composition
Source: Molecules. 2022 Apr 23;27(9):2728. doi: 10.3390/molecules27092728 (PMC9102332; doi:10.3390/molecules27092728)
Supplement: Supplementary file 1 [file molecules-27-02728-s001.zip]

Archive with 3 entries (2 files):
- molecules-1676448-supplementary published/
- molecules-1676448-supplementary published/Supplementary Files.pdf
- molecules-1676448-supplementary published/Tables S4 and S5.xlsx
