# Supplementary material for: Comprehensive Two-Dimensional Gas Chromatography as a Powerful Strategy for the Exploration of Broas Volatile Composition
Source: Molecules. 2022 Apr 23;27(9):2728. doi: 10.3390/molecules27092728 (PMC9102332; doi:10.3390/molecules27092728)
Supplement: Supplementary file 1 [file molecules-27-02728-s001.zip › molecules-1676448-supplementary published/Tables S4 and S5.xlsx]

## Sheet: CM_Heatmap
	Table S4. Spearman correlation coefficients among the 128 studied broas volatile compounds, ordered according to the heatmap representation (Figure 6).
		The green cells highlight the volatiles which strongly contributed to differentiate the samples along PC1 and the purple cells highlight those which strongly contributed to differentiate the samples along PC2.
	Fo1	Fo5	Po1	Py5	Pd3	Po6	S7	Po9	Fo3	Fo12	Fo10	Fo19	Po3	F2	Fo23	F19	Fo2	F9	Tp5	Fo26	Pz3	Pz7	Py12	S4	F6	Ox1	Ox2	S3	S8	F10	Tz3	F25	Fo8	Fo22	Pd1	Pz1	Pz2	Pz12	Fo14	F11	Py2	Tp3	Py4	Py13	Py3	Tp4	Fo7	Fo16	Fo17
Fo1	1	0.97902	0.91608	0.88811	0.58741	0.6993	0.61538	0.74825	0.44056	0.78322	0.64336	0.6014	0.6014	0.69231	0.76224	0.76224	0.62937	0.45455	0.57343	0.3986	0.37063	0.14685	0.18182	0.090909	0.37063	0.20666	0.2883	0.37063	0.39161	0.44056	0.27972	0.69231	0.73427	0.76224	0.63636	0.44755	0.45455	0.47552	0.6014	0.51748	0.54545	0.51049	0.57343	0.40559	0.38462	0.45455	0.72727	0.6993	0.57343
Fo5	0.97902	1	0.9021	0.9021	0.62937	0.79021	0.72028	0.69231	0.34965	0.69231	0.66434	0.64336	0.64336	0.69231	0.76224	0.78322	0.62937	0.44056	0.56643	0.45455	0.3986	0.1958	0.21678	0.16783	0.3986	0.20666	0.25627	0.38462	0.45455	0.44056	0.28671	0.65734	0.71329	0.77622	0.70629	0.48951	0.51748	0.51748	0.62238	0.55944	0.58042	0.53846	0.56643	0.40559	0.43357	0.53147	0.78322	0.74126	0.62937
Po1	0.91608	0.9021	1	0.93007	0.58042	0.58741	0.57343	0.73427	0.63636	0.86014	0.7972	0.74126	0.74825	0.8042	0.88811	0.8951	0.85315	0.72028	0.76923	0.65734	0.59441	0.46154	0.48252	0.35664	0.59441	0.50788	0.54813	0.4965	0.55944	0.63636	0.51049	0.81818	0.74825	0.83217	0.79021	0.69231	0.66434	0.6993	0.76923	0.73427	0.76224	0.74126	0.76923	0.59441	0.68531	0.71329	0.86014	0.81119	0.73427
Py5	0.88811	0.9021	0.93007	1	0.62937	0.6993	0.54545	0.71329	0.60839	0.73427	0.69231	0.72727	0.6993	0.76224	0.86713	0.81818	0.73427	0.67832	0.74825	0.62238	0.47552	0.32168	0.40559	0.16783	0.46154	0.38179	0.43067	0.37063	0.46154	0.47552	0.5035	0.68531	0.61538	0.83217	0.78322	0.59441	0.64336	0.69231	0.72028	0.6993	0.73427	0.70629	0.68531	0.52448	0.57343	0.67133	0.81119	0.76923	0.74825
Pd3	0.58741	0.62937	0.58042	0.62937	1	0.81119	0.71329	0.18182	0.18881	0.48252	0.75524	0.7972	0.72727	0.74825	0.76224	0.62937	0.53846	0.45455	0.68531	0.58042	0.55245	0.44056	0.37063	0.18881	0.60839	0.22767	0.25983	0.5035	0.66434	0.45455	0.63636	0.65734	0.72028	0.84615	0.55944	0.3007	0.28671	0.31469	0.33566	0.25175	0.23077	0.23077	0.28671	0.062937	0.27273	0.25874	0.58042	0.37063	0.62238
Po6	0.6993	0.79021	0.58741	0.6993	0.81119	1	0.83916	0.31469	0.055944	0.39161	0.6014	0.65035	0.58741	0.54545	0.61538	0.53147	0.41259	0.29371	0.40559	0.41259	0.27972	0.13986	0.16783	0.16084	0.45455	0.1366	-0.04983	0.20979	0.3986	0.33566	0.37762	0.37762	0.59441	0.75524	0.56643	0.29371	0.34266	0.32867	0.31469	0.32867	0.26573	0.23776	0.25175	0.055944	0.25175	0.28671	0.57343	0.45455	0.60839
S7	0.61538	0.72028	0.57343	0.54545	0.71329	0.83916	1	0.083916	-0.14685	0.28671	0.64336	0.57343	0.57343	0.51748	0.53846	0.61538	0.46853	0.32168	0.46853	0.47552	0.51049	0.39161	0.25175	0.4965	0.53147	0.21366	0	0.32168	0.58741	0.34965	0.27972	0.47552	0.62937	0.6014	0.67832	0.46853	0.45455	0.41958	0.45455	0.37762	0.34965	0.31469	0.38462	0.20979	0.37063	0.3986	0.6993	0.55245	0.62937
Po9	0.74825	0.69231	0.73427	0.71329	0.18182	0.31469	0.083916	1	0.68531	0.72028	0.40559	0.46853	0.48951	0.53846	0.62238	0.58042	0.58741	0.3986	0.34965	0.33566	0.1958	0.055944	0.22378	0.020979	0.3007	0.33275	0.53745	0.34965	0.12587	0.5035	0.23077	0.43357	0.52448	0.57343	0.39161	0.37063	0.37063	0.39161	0.53147	0.59441	0.57343	0.58741	0.51049	0.46853	0.46853	0.47552	0.48951	0.60839	0.39161
Fo3	0.44056	0.34965	0.63636	0.60839	0.18881	0.055944	-0.14685	0.68531	1	0.79021	0.52448	0.55245	0.53147	0.55245	0.66434	0.52448	0.69231	0.69231	0.55245	0.47552	0.29371	0.3007	0.44755	0.15385	0.44056	0.662	0.63355	0.32867	0.1958	0.64336	0.67832	0.55944	0.43357	0.58741	0.3007	0.37762	0.30769	0.42657	0.44056	0.55245	0.51748	0.54545	0.46853	0.39161	0.55944	0.48252	0.37063	0.43357	0.38462
Fo12	0.78322	0.69231	0.86014	0.73427	0.48252	0.39161	0.28671	0.72028	0.79021	1	0.75524	0.66434	0.65035	0.6993	0.79021	0.70629	0.79021	0.67832	0.60839	0.5035	0.44056	0.33566	0.43357	0.21678	0.58042	0.54991	0.51254	0.42657	0.39161	0.67832	0.58042	0.76923	0.74825	0.76923	0.48252	0.4965	0.3986	0.46853	0.51748	0.53846	0.5035	0.5035	0.55944	0.41259	0.53147	0.41958	0.58042	0.55944	0.53147
Fo10	0.64336	0.66434	0.7972	0.69231	0.75524	0.6014	0.64336	0.40559	0.52448	0.75524	1	0.94406	0.94406	0.88811	0.90909	0.88811	0.90909	0.75524	0.76224	0.83217	0.76923	0.72727	0.72028	0.6014	0.81818	0.63398	0.56593	0.73427	0.83217	0.8042	0.81119	0.87413	0.84615	0.88811	0.72028	0.65734	0.54545	0.58042	0.62937	0.65035	0.55944	0.57343	0.54545	0.42657	0.70629	0.62238	0.81119	0.6993	0.76923
Fo19	0.6014	0.64336	0.74126	0.72727	0.7972	0.65035	0.57343	0.46853	0.55245	0.66434	0.94406	1	0.98601	0.8951	0.93007	0.86713	0.87413	0.71329	0.74825	0.85315	0.72727	0.68531	0.6993	0.51049	0.79021	0.61296	0.62287	0.76923	0.81119	0.79021	0.85315	0.79021	0.81818	0.91608	0.69231	0.57343	0.5035	0.54545	0.60839	0.65734	0.55944	0.58042	0.46154	0.38462	0.68531	0.63636	0.77622	0.69231	0.76224
Po3	0.6014	0.64336	0.74825	0.6993	0.72727	0.58741	0.57343	0.48951	0.53147	0.65035	0.94406	0.98601	1	0.8951	0.91608	0.90909	0.9021	0.70629	0.73427	0.86713	0.77622	0.72727	0.72028	0.58042	0.78322	0.62697	0.67626	0.83916	0.85315	0.8042	0.8042	0.81119	0.83916	0.86713	0.71329	0.61538	0.53147	0.56643	0.67133	0.70629	0.60839	0.62937	0.48951	0.46154	0.72727	0.68531	0.81818	0.76224	0.75524
F2	0.69231	0.69231	0.8042	0.76224	0.74825	0.54545	0.51748	0.53846	0.55245	0.6993	0.88811	0.8951	0.8951	1	0.96503	0.9021	0.83916	0.73427	0.86713	0.8042	0.74825	0.62937	0.66434	0.37762	0.66434	0.44133	0.65135	0.76224	0.76224	0.67832	0.73427	0.88811	0.77622	0.8951	0.72727	0.59441	0.52448	0.57343	0.6993	0.63636	0.58741	0.63636	0.64336	0.48252	0.59441	0.58741	0.81119	0.70629	0.77622
Fo23	0.76224	0.76224	0.88811	0.86713	0.76224	0.61538	0.53846	0.62238	0.66434	0.79021	0.90909	0.93007	0.91608	0.96503	1	0.92308	0.9021	0.8042	0.88112	0.82517	0.72727	0.61538	0.65734	0.3986	0.72727	0.56743	0.66203	0.68531	0.71329	0.72727	0.77622	0.86713	0.81119	0.94406	0.76923	0.64336	0.58741	0.65035	0.73427	0.71329	0.67133	0.6993	0.67832	0.51748	0.67832	0.65734	0.83916	0.75524	0.81818
F19	0.76224	0.78322	0.8951	0.81818	0.62937	0.53147	0.61538	0.58042	0.52448	0.70629	0.88811	0.86713	0.90909	0.9021	0.92308	1	0.92308	0.76923	0.83217	0.84615	0.83217	0.70629	0.68531	0.54545	0.67133	0.54641	0.69406	0.77622	0.82517	0.66434	0.60839	0.88112	0.8042	0.7972	0.86713	0.76224	0.70629	0.74126	0.87413	0.81119	0.7972	0.7972	0.72727	0.69231	0.75524	0.78322	0.95804	0.91608	0.81818
Fo2	0.62937	0.62937	0.85315	0.73427	0.53846	0.41259	0.46853	0.58741	0.69231	0.79021	0.90909	0.87413	0.9021	0.83916	0.9021	0.92308	1	0.88112	0.7972	0.8951	0.82517	0.78322	0.8042	0.67133	0.83916	0.7986	0.77948	0.70629	0.74126	0.81119	0.74126	0.81119	0.78322	0.79021	0.79021	0.81818	0.71329	0.76224	0.81818	0.86014	0.7972	0.81818	0.74126	0.69231	0.88811	0.79021	0.86014	0.83217	0.81818
F9	0.45455	0.44056	0.72028	0.67832	0.45455	0.29371	0.32168	0.3986	0.69231	0.67832	0.75524	0.71329	0.70629	0.73427	0.8042	0.76923	0.88112	1	0.85315	0.88112	0.79021	0.74126	0.84615	0.55245	0.73427	0.75307	0.66915	0.44056	0.57343	0.55245	0.72028	0.66434	0.52448	0.65035	0.79021	0.84615	0.77622	0.86713	0.81119	0.83217	0.79021	0.82517	0.81119	0.74825	0.7972	0.68531	0.76224	0.71329	0.87413
Tp5	0.57343	0.56643	0.76923	0.74825	0.68531	0.40559	0.46853	0.34965	0.55245	0.60839	0.76224	0.74825	0.73427	0.86713	0.88112	0.83217	0.7972	0.85315	1	0.81119	0.81119	0.71329	0.66434	0.40559	0.65035	0.52189	0.66203	0.56643	0.69231	0.51748	0.69231	0.82517	0.61538	0.75524	0.7972	0.68531	0.64336	0.72727	0.76923	0.64336	0.69231	0.72028	0.78322	0.58741	0.62937	0.63636	0.7972	0.65734	0.8042
Fo26	0.3986	0.45455	0.65734	0.62238	0.58042	0.41259	0.47552	0.33566	0.47552	0.5035	0.83217	0.85315	0.86713	0.8042	0.82517	0.84615	0.8951	0.88112	0.81119	1	0.90909	0.8951	0.93706	0.68531	0.81119	0.69352	0.74745	0.69231	0.81818	0.62238	0.72727	0.67133	0.58741	0.69231	0.86014	0.86014	0.8042	0.83217	0.81818	0.85315	0.79021	0.82517	0.71329	0.71329	0.86014	0.79021	0.85315	0.77622	0.90909
Pz3	0.37063	0.3986	0.59441	0.47552	0.55245	0.27972	0.51049	0.1958	0.29371	0.44056	0.76923	0.72727	0.77622	0.74825	0.72727	0.83217	0.82517	0.79021	0.81119	0.90909	1	0.93007	0.84615	0.6993	0.75524	0.58844	0.74745	0.75524	0.87413	0.51049	0.55944	0.72028	0.64336	0.54545	0.81818	0.81818	0.72727	0.75524	0.82517	0.72727	0.71329	0.74126	0.6993	0.73427	0.74126	0.66434	0.83217	0.74126	0.81119
Pz7	0.14685	0.1958	0.46154	0.32168	0.44056	0.13986	0.39161	0.055944	0.3007	0.33566	0.72727	0.68531	0.72727	0.62937	0.61538	0.70629	0.78322	0.74126	0.71329	0.8951	0.93007	1	0.88811	0.8042	0.79021	0.69002	0.75457	0.71329	0.85315	0.59441	0.62937	0.62937	0.4965	0.46853	0.70629	0.78322	0.67832	0.68531	0.67832	0.67133	0.65035	0.67832	0.6014	0.61538	0.81119	0.71329	0.70629	0.59441	0.6993
Py12	0.18182	0.21678	0.48252	0.40559	0.37063	0.16783	0.25175	0.22378	0.44755	0.43357	0.72028	0.6993	0.72028	0.66434	0.65734	0.68531	0.8042	0.84615	0.66434	0.93706	0.84615	0.88811	1	0.66434	0.73427	0.662	0.72609	0.61538	0.72727	0.53147	0.65035	0.55245	0.3986	0.5035	0.72727	0.84615	0.76923	0.78322	0.71329	0.79021	0.70629	0.75524	0.65035	0.71329	0.81818	0.69231	0.6993	0.63636	0.8042
S4	0.090909	0.16783	0.35664	0.16783	0.18881	0.16084	0.4965	0.020979	0.15385	0.21678	0.6014	0.51049	0.58042	0.37762	0.3986	0.54545	0.67133	0.55245	0.40559	0.68531	0.6993	0.8042	0.66434	1	0.77622	0.78109	0.47338	0.47552	0.6014	0.65035	0.46853	0.37063	0.46154	0.31469	0.55245	0.6993	0.55245	0.53846	0.54545	0.63636	0.53147	0.55944	0.48252	0.48252	0.8042	0.65035	0.58042	0.55245	0.55944
F6	0.37063	0.3986	0.59441	0.46154	0.60839	0.45455	0.53147	0.3007	0.44056	0.58042	0.81818	0.79021	0.78322	0.66434	0.72727	0.67133	0.83916	0.73427	0.65035	0.81119	0.75524	0.79021	0.73427	0.77622	1	0.84413	0.62287	0.54545	0.63636	0.81818	0.74126	0.56643	0.73427	0.72028	0.61538	0.68531	0.54545	0.56643	0.54545	0.63636	0.52448	0.57343	0.56643	0.41259	0.7972	0.56643	0.62937	0.52448	0.73427
Ox1	0.20666	0.20666	0.50788	0.38179	0.22767	0.1366	0.21366	0.33275	0.662	0.54991	0.63398	0.61296	0.62697	0.44133	0.56743	0.54641	0.7986	0.75307	0.52189	0.69352	0.58844	0.69002	0.662	0.78109	0.84413	1	0.64001	0.38179	0.40981	0.7951	0.71454	0.42382	0.5324	0.49737	0.46235	0.63748	0.49387	0.56392	0.52539	0.69002	0.58494	0.61997	0.51839	0.47286	0.84764	0.63047	0.48687	0.50788	0.56042
Ox2	0.2883	0.25627	0.54813	0.43067	0.25983	-0.04983	0	0.53745	0.63355	0.51254	0.56593	0.62287	0.67626	0.65135	0.66203	0.69406	0.77948	0.66915	0.66203	0.74745	0.74745	0.75457	0.72609	0.47338	0.62287	0.64001	1	0.75813	0.61932	0.62999	0.53389	0.61932	0.5161	0.47338	0.53389	0.62287	0.54101	0.5766	0.6905	0.68694	0.70118	0.74745	0.6122	0.66915	0.75101	0.68338	0.59084	0.60508	0.52321
S3	0.37063	0.38462	0.4965	0.37063	0.5035	0.20979	0.32168	0.34965	0.32867	0.42657	0.73427	0.76923	0.83916	0.76224	0.68531	0.77622	0.70629	0.44056	0.56643	0.69231	0.75524	0.71329	0.61538	0.47552	0.54545	0.38179	0.75813	1	0.88112	0.64336	0.55944	0.76923	0.71329	0.56643	0.48951	0.42657	0.32168	0.32867	0.55245	0.48951	0.44056	0.46853	0.30769	0.41259	0.53147	0.53147	0.64336	0.61538	0.45455
S8	0.39161	0.45455	0.55944	0.46154	0.66434	0.3986	0.58741	0.12587	0.1958	0.39161	0.83217	0.81119	0.85315	0.76224	0.71329	0.82517	0.74126	0.57343	0.69231	0.81818	0.87413	0.85315	0.72727	0.6014	0.63636	0.40981	0.61932	0.88112	1	0.55944	0.6014	0.7972	0.66434	0.61538	0.71329	0.61538	0.54545	0.53846	0.62937	0.55245	0.53846	0.53147	0.42657	0.46853	0.61538	0.63636	0.79021	0.66434	0.65035
F10	0.44056	0.44056	0.63636	0.47552	0.45455	0.33566	0.34965	0.5035	0.64336	0.67832	0.8042	0.79021	0.8042	0.67832	0.72727	0.66434	0.81119	0.55245	0.51748	0.62238	0.51049	0.59441	0.53147	0.65035	0.81818	0.7951	0.62999	0.64336	0.55944	1	0.78322	0.66434	0.75524	0.75524	0.38462	0.44056	0.27972	0.30769	0.39161	0.53147	0.41259	0.45455	0.38462	0.21678	0.72727	0.58042	0.51748	0.48252	0.45455
Tz3	0.27972	0.28671	0.51049	0.5035	0.63636	0.37762	0.27972	0.23077	0.67832	0.58042	0.81119	0.85315	0.8042	0.73427	0.77622	0.60839	0.74126	0.72028	0.69231	0.72727	0.55944	0.62937	0.65035	0.46853	0.74126	0.71454	0.53389	0.55944	0.6014	0.78322	1	0.66434	0.6014	0.78322	0.41958	0.39161	0.27972	0.37762	0.35664	0.46154	0.34266	0.39161	0.31469	0.16783	0.58042	0.46154	0.47552	0.37762	0.57343
F25	0.69231	0.65734	0.81818	0.68531	0.65734	0.37762	0.47552	0.43357	0.55944	0.76923	0.87413	0.79021	0.81119	0.88811	0.86713	0.88112	0.81119	0.66434	0.82517	0.67133	0.72028	0.62937	0.55245	0.37063	0.56643	0.42382	0.61932	0.76923	0.7972	0.66434	0.66434	1	0.78322	0.78322	0.63636	0.53147	0.43357	0.48951	0.62937	0.51049	0.53147	0.53147	0.56643	0.43357	0.53846	0.55944	0.76224	0.65035	0.58741
Fo8	0.73427	0.71329	0.74825	0.61538	0.72028	0.59441	0.62937	0.52448	0.43357	0.74825	0.84615	0.81818	0.83916	0.77622	0.81119	0.8042	0.78322	0.52448	0.61538	0.58741	0.64336	0.4965	0.3986	0.46154	0.73427	0.5324	0.5161	0.71329	0.66434	0.75524	0.6014	0.78322	1	0.8042	0.52448	0.41958	0.28671	0.33566	0.53147	0.47552	0.39161	0.40559	0.3986	0.30769	0.4965	0.38462	0.67133	0.62937	0.56643
Fo22	0.76224	0.77622	0.83217	0.83217	0.84615	0.75524	0.6014	0.57343	0.58741	0.76923	0.88811	0.91608	0.86713	0.8951	0.94406	0.7972	0.79021	0.65035	0.75524	0.69231	0.54545	0.46853	0.5035	0.31469	0.72028	0.49737	0.47338	0.56643	0.61538	0.75524	0.78322	0.78322	0.8042	1	0.63636	0.47552	0.42657	0.46853	0.51049	0.53846	0.47552	0.4965	0.51049	0.25175	0.55944	0.52448	0.70629	0.58042	0.71329
Pd1	0.63636	0.70629	0.79021	0.78322	0.55944	0.56643	0.67832	0.39161	0.3007	0.48252	0.72028	0.69231	0.71329	0.72727	0.76923	0.86713	0.79021	0.79021	0.7972	0.86014	0.81818	0.70629	0.72727	0.55245	0.61538	0.46235	0.53389	0.48951	0.71329	0.38462	0.41958	0.63636	0.52448	0.63636	1	0.90909	0.93007	0.93007	0.91608	0.86014	0.88811	0.87413	0.84615	0.7972	0.76923	0.81818	0.96503	0.88112	0.93706
Pz1	0.44755	0.48951	0.69231	0.59441	0.3007	0.29371	0.46853	0.37063	0.37762	0.4965	0.65734	0.57343	0.61538	0.59441	0.64336	0.76224	0.81818	0.84615	0.68531	0.86014	0.81818	0.78322	0.84615	0.6993	0.68531	0.63748	0.62287	0.42657	0.61538	0.44056	0.39161	0.53147	0.41958	0.47552	0.90909	1	0.96503	0.95804	0.8951	0.91608	0.90909	0.91608	0.88811	0.88811	0.88811	0.82517	0.86014	0.81818	0.88112
Pz2	0.45455	0.51748	0.66434	0.64336	0.28671	0.34266	0.45455	0.37063	0.30769	0.3986	0.54545	0.5035	0.53147	0.52448	0.58741	0.70629	0.71329	0.77622	0.64336	0.8042	0.72727	0.67832	0.76923	0.55245	0.54545	0.49387	0.54101	0.32168	0.54545	0.27972	0.27972	0.43357	0.28671	0.42657	0.93007	0.96503	1	0.97902	0.88112	0.8951	0.93007	0.91608	0.86713	0.88112	0.81818	0.83217	0.84615	0.8042	0.86713
Pz12	0.47552	0.51748	0.6993	0.69231	0.31469	0.32867	0.41958	0.39161	0.42657	0.46853	0.58042	0.54545	0.56643	0.57343	0.65035	0.74126	0.76224	0.86713	0.72727	0.83217	0.75524	0.68531	0.78322	0.53846	0.56643	0.56392	0.5766	0.32867	0.53846	0.30769	0.37762	0.48951	0.33566	0.46853	0.93007	0.95804	0.97902	1	0.91608	0.91608	0.94406	0.93706	0.88811	0.9021	0.81818	0.81818	0.85315	0.82517	0.8951
Fo14	0.6014	0.62238	0.76923	0.72028	0.33566	0.31469	0.45455	0.53147	0.44056	0.51748	0.62937	0.60839	0.67133	0.6993	0.73427	0.87413	0.81818	0.81119	0.76923	0.81818	0.82517	0.67832	0.71329	0.54545	0.54545	0.52539	0.6905	0.55245	0.62937	0.39161	0.35664	0.62937	0.53147	0.51049	0.91608	0.8951	0.88112	0.91608	1	0.92308	0.94406	0.95105	0.88112	0.93706	0.78322	0.81119	0.92308	0.94406	0.85315
F11	0.51748	0.55944	0.73427	0.6993	0.25175	0.32867	0.37762	0.59441	0.55245	0.53846	0.65035	0.65734	0.70629	0.63636	0.71329	0.81119	0.86014	0.83217	0.64336	0.85315	0.72727	0.67133	0.79021	0.63636	0.63636	0.69002	0.68694	0.48951	0.55245	0.53147	0.46154	0.51049	0.47552	0.53846	0.86014	0.91608	0.8951	0.91608	0.92308	1	0.95105	0.96503	0.81818	0.88811	0.90909	0.88112	0.86014	0.91608	0.85315
Py2	0.54545	0.58042	0.76224	0.73427	0.23077	0.26573	0.34965	0.57343	0.51748	0.5035	0.55944	0.55944	0.60839	0.58741	0.67133	0.7972	0.7972	0.79021	0.69231	0.79021	0.71329	0.65035	0.70629	0.53147	0.52448	0.58494	0.70118	0.44056	0.53846	0.41259	0.34266	0.53147	0.39161	0.47552	0.88811	0.90909	0.93007	0.94406	0.94406	0.95105	1	0.98601	0.87413	0.91608	0.86713	0.91608	0.86713	0.8951	0.7972
Tp3	0.51049	0.53846	0.74126	0.70629	0.23077	0.23776	0.31469	0.58741	0.54545	0.5035	0.57343	0.58042	0.62937	0.63636	0.6993	0.7972	0.81818	0.82517	0.72028	0.82517	0.74126	0.67832	0.75524	0.55944	0.57343	0.61997	0.74745	0.46853	0.53147	0.45455	0.39161	0.53147	0.40559	0.4965	0.87413	0.91608	0.91608	0.93706	0.95105	0.96503	0.98601	1	0.9021	0.92308	0.88112	0.8951	0.85315	0.88112	0.82517
Py4	0.57343	0.56643	0.76923	0.68531	0.28671	0.25175	0.38462	0.51049	0.46853	0.55944	0.54545	0.46154	0.48951	0.64336	0.67832	0.72727	0.74126	0.81119	0.78322	0.71329	0.6993	0.6014	0.65035	0.48252	0.56643	0.51839	0.6122	0.30769	0.42657	0.38462	0.31469	0.56643	0.3986	0.51049	0.84615	0.88811	0.86713	0.88811	0.88112	0.81818	0.87413	0.9021	1	0.83916	0.75524	0.73427	0.7972	0.74126	0.81119
Py13	0.40559	0.40559	0.59441	0.52448	0.062937	0.055944	0.20979	0.46853	0.39161	0.41259	0.42657	0.38462	0.46154	0.48252	0.51748	0.69231	0.69231	0.74825	0.58741	0.71329	0.73427	0.61538	0.71329	0.48252	0.41259	0.47286	0.66915	0.41259	0.46853	0.21678	0.16783	0.43357	0.30769	0.25175	0.7972	0.88811	0.88112	0.9021	0.93706	0.88811	0.91608	0.92308	0.83916	1	0.73427	0.72727	0.76923	0.83916	0.73427
Py3	0.38462	0.43357	0.68531	0.57343	0.27273	0.25175	0.37063	0.46853	0.55944	0.53147	0.70629	0.68531	0.72727	0.59441	0.67832	0.75524	0.88811	0.7972	0.62937	0.86014	0.74126	0.81119	0.81818	0.8042	0.7972	0.84764	0.75101	0.53147	0.61538	0.72727	0.58042	0.53846	0.4965	0.55944	0.76923	0.88811	0.81818	0.81818	0.78322	0.90909	0.86713	0.88112	0.75524	0.73427	1	0.91608	0.77622	0.76923	0.75524
Tp4	0.45455	0.53147	0.71329	0.67133	0.25874	0.28671	0.3986	0.47552	0.48252	0.41958	0.62238	0.63636	0.68531	0.58741	0.65734	0.78322	0.79021	0.68531	0.63636	0.79021	0.66434	0.71329	0.69231	0.65035	0.56643	0.63047	0.68338	0.53147	0.63636	0.58042	0.46154	0.55944	0.38462	0.52448	0.81818	0.82517	0.83217	0.81818	0.81119	0.88112	0.91608	0.8951	0.73427	0.72727	0.91608	1	0.83217	0.82517	0.6993
Fo7	0.72727	0.78322	0.86014	0.81119	0.58042	0.57343	0.6993	0.48951	0.37063	0.58042	0.81119	0.77622	0.81818	0.81119	0.83916	0.95804	0.86014	0.76224	0.7972	0.85315	0.83217	0.70629	0.6993	0.58042	0.62937	0.48687	0.59084	0.64336	0.79021	0.51748	0.47552	0.76224	0.67133	0.70629	0.96503	0.86014	0.84615	0.85315	0.92308	0.86014	0.86713	0.85315	0.7972	0.76923	0.77622	0.83217	1	0.94406	0.88811
Fo16	0.6993	0.74126	0.81119	0.76923	0.37063	0.45455	0.55245	0.60839	0.43357	0.55944	0.6993	0.69231	0.76224	0.70629	0.75524	0.91608	0.83217	0.71329	0.65734	0.77622	0.74126	0.59441	0.63636	0.55245	0.52448	0.50788	0.60508	0.61538	0.66434	0.48252	0.37762	0.65035	0.62937	0.58042	0.88112	0.81818	0.8042	0.82517	0.94406	0.91608	0.8951	0.88112	0.74126	0.83916	0.76923	0.82517	0.94406	1	0.8042
Fo17	0.57343	0.62937	0.73427	0.74825	0.62238	0.60839	0.62937	0.39161	0.38462	0.53147	0.76923	0.76224	0.75524	0.77622	0.81818	0.81818	0.81818	0.87413	0.8042	0.90909	0.81119	0.6993	0.8042	0.55944	0.73427	0.56042	0.52321	0.45455	0.65035	0.45455	0.57343	0.58741	0.56643	0.71329	0.93706	0.88112	0.86713	0.8951	0.85315	0.85315	0.7972	0.82517	0.81119	0.73427	0.75524	0.6993	0.88811	0.8042	1
Py6	0.62937	0.67133	0.8042	0.75524	0.65734	0.55245	0.65734	0.3986	0.42657	0.60839	0.87413	0.83916	0.86014	0.86014	0.88112	0.93706	0.9021	0.87413	0.86713	0.93706	0.90909	0.7972	0.81818	0.62238	0.74825	0.58494	0.62999	0.65734	0.81818	0.55944	0.62937	0.77622	0.6993	0.74825	0.94406	0.87413	0.82517	0.86014	0.8951	0.84615	0.81119	0.82517	0.79021	0.74825	0.78322	0.75524	0.95804	0.87413	0.95105
F29	0.65734	0.69231	0.6993	0.67133	0.15385	0.37063	0.46853	0.52448	0.18182	0.41259	0.34965	0.27972	0.32867	0.36364	0.44056	0.62238	0.52448	0.5035	0.43357	0.48252	0.47552	0.32168	0.3986	0.28671	0.25175	0.20666	0.32745	0.16783	0.32867	0.083916	-0.083916	0.34965	0.27273	0.3007	0.81119	0.78322	0.86014	0.81818	0.8042	0.74825	0.83916	0.78322	0.77622	0.81119	0.58042	0.67832	0.76923	0.79021	0.65734
Po4	0.62937	0.68531	0.65035	0.67133	0.18182	0.45455	0.48252	0.58042	0.14685	0.32168	0.28671	0.28671	0.32168	0.35664	0.44056	0.56643	0.48252	0.45455	0.40559	0.47552	0.41958	0.26573	0.34965	0.28671	0.30769	0.22767	0.32389	0.11189	0.23077	0.11189	-0.083916	0.21678	0.26573	0.33566	0.78322	0.73427	0.82517	0.77622	0.76923	0.74825	0.81119	0.78322	0.76923	0.74825	0.58042	0.65734	0.72028	0.74825	0.67832
F33	0.67832	0.71329	0.76923	0.79021	0.23776	0.38462	0.43357	0.58042	0.34266	0.44755	0.41958	0.3986	0.43357	0.51748	0.58741	0.71329	0.60839	0.62937	0.61538	0.59441	0.53846	0.39161	0.47552	0.27972	0.29371	0.27671	0.44847	0.24476	0.38462	0.16783	0.097902	0.45455	0.29371	0.42657	0.87413	0.8042	0.88811	0.88112	0.88112	0.81818	0.91608	0.88112	0.86014	0.83916	0.64336	0.77622	0.83217	0.83916	0.74126
Fo21	0.77622	0.78322	0.81818	0.79021	0.22378	0.41958	0.44755	0.69231	0.38462	0.58741	0.46154	0.40559	0.44755	0.51049	0.59441	0.72028	0.64336	0.60839	0.53147	0.53846	0.4965	0.31469	0.43357	0.27273	0.32867	0.30473	0.41644	0.24476	0.33566	0.23077	0.06993	0.46853	0.41259	0.45455	0.81818	0.78322	0.83217	0.82517	0.85315	0.81119	0.86713	0.83217	0.82517	0.82517	0.62238	0.69231	0.81119	0.85315	0.71329
F36	0.79021	0.81818	0.83217	0.77622	0.3007	0.48951	0.58741	0.58741	0.26573	0.54545	0.48252	0.39161	0.42657	0.4965	0.57343	0.70629	0.60839	0.53846	0.54545	0.5035	0.48951	0.34266	0.37063	0.32867	0.36364	0.27321	0.34169	0.21678	0.37762	0.25874	0.048951	0.4965	0.41958	0.48252	0.83217	0.76923	0.81818	0.78322	0.79021	0.72727	0.81818	0.76923	0.82517	0.72028	0.61538	0.70629	0.81818	0.79021	0.68531
Fo6	0.75524	0.79021	0.78322	0.78322	0.25175	0.48252	0.51049	0.65035	0.27972	0.48252	0.40559	0.37762	0.41259	0.46154	0.55245	0.67832	0.58042	0.53147	0.5035	0.51049	0.46154	0.29371	0.37063	0.27273	0.32168	0.2627	0.37017	0.1958	0.31469	0.1958	0.013986	0.39161	0.37063	0.44056	0.82517	0.75524	0.83217	0.8042	0.81818	0.77622	0.85315	0.81119	0.8042	0.76923	0.60839	0.70629	0.7972	0.81818	0.6993
F15	0.54545	0.55944	0.66434	0.65035	0.14685	0.13986	0.25874	0.51049	0.30769	0.34965	0.32867	0.32168	0.38462	0.48252	0.51049	0.68531	0.55245	0.55245	0.61538	0.55944	0.59441	0.46154	0.46853	0.23077	0.1958	0.19965	0.59796	0.38462	0.45455	0.1049	0.027972	0.48951	0.23776	0.28671	0.79021	0.73427	0.81119	0.8042	0.86713	0.73427	0.88811	0.85315	0.8042	0.86014	0.58741	0.75524	0.76923	0.78322	0.6014
Ox3	0.63636	0.64336	0.74126	0.67832	0.17483	0.21678	0.35664	0.58042	0.32168	0.46154	0.41958	0.37063	0.44056	0.52448	0.55944	0.74126	0.63636	0.6014	0.60839	0.59441	0.63636	0.48252	0.51049	0.32867	0.30769	0.28021	0.59084	0.3986	0.46853	0.1958	0.041958	0.52448	0.35664	0.34965	0.83217	0.81119	0.85315	0.83916	0.90909	0.7972	0.90909	0.88112	0.86014	0.9021	0.65035	0.75524	0.82517	0.84615	0.67133
F23	0.60839	0.65734	0.74126	0.71329	0.3986	0.35664	0.5035	0.48951	0.28671	0.3986	0.56643	0.58042	0.64336	0.66434	0.68531	0.85315	0.72028	0.64336	0.73427	0.75524	0.79021	0.65734	0.60839	0.45455	0.45455	0.35727	0.67982	0.6014	0.69231	0.32168	0.24476	0.62238	0.48951	0.48951	0.90909	0.81119	0.84615	0.83916	0.93706	0.81818	0.90909	0.88811	0.8042	0.84615	0.71329	0.83217	0.91608	0.8951	0.76224
F24	0.51049	0.59441	0.65734	0.72028	0.34266	0.37762	0.43357	0.44755	0.26573	0.25874	0.44755	0.51748	0.55245	0.56643	0.60839	0.73427	0.60839	0.58741	0.66434	0.71329	0.64336	0.56643	0.56643	0.36364	0.35664	0.29772	0.58372	0.44056	0.57343	0.23077	0.22378	0.46154	0.27972	0.44755	0.88112	0.76224	0.86014	0.83916	0.85315	0.7972	0.9021	0.87413	0.75524	0.76923	0.69231	0.86713	0.83916	0.81119	0.73427
F14	0.31469	0.40559	0.53147	0.5035	0.25175	0.36364	0.5035	0.20979	0.18182	0.23776	0.38462	0.35664	0.35664	0.25874	0.39161	0.46853	0.54545	0.55944	0.48252	0.59441	0.51049	0.57343	0.4965	0.62238	0.6014	0.58494	0.37372	0.06993	0.34266	0.34266	0.22378	0.20979	0.20979	0.34965	0.73427	0.77622	0.81119	0.76923	0.60839	0.67832	0.74825	0.71329	0.70629	0.56643	0.77622	0.76224	0.62238	0.53846	0.65035
Py8	0.40559	0.45455	0.61538	0.53147	0.13287	0.2028	0.27972	0.55245	0.41259	0.40559	0.42657	0.45455	0.5035	0.33566	0.46853	0.59441	0.67832	0.51748	0.41259	0.60839	0.53147	0.58042	0.52448	0.58042	0.58042	0.64799	0.68338	0.37762	0.41958	0.52448	0.23077	0.32867	0.37063	0.37063	0.65035	0.73427	0.74126	0.6993	0.67832	0.77622	0.83217	0.7972	0.64336	0.67133	0.86014	0.85315	0.64336	0.67832	0.53147
F17	0.28671	0.36364	0.51748	0.57343	0.12587	0.18881	0.16783	0.43357	0.36364	0.22378	0.34266	0.40559	0.41958	0.43357	0.48252	0.53846	0.55245	0.6014	0.51748	0.68531	0.4965	0.53846	0.66434	0.36364	0.36364	0.38179	0.58016	0.26573	0.38462	0.25175	0.24476	0.27273	0.034965	0.34965	0.74825	0.77622	0.86713	0.82517	0.71329	0.7972	0.86014	0.86014	0.74126	0.72727	0.75524	0.85315	0.65734	0.63636	0.67133
Pd4	0.37762	0.48252	0.54545	0.55944	0.16783	0.38462	0.42657	0.41259	0.20979	0.25874	0.43357	0.45455	0.48951	0.35664	0.44755	0.58741	0.60839	0.57343	0.37762	0.6993	0.54545	0.54545	0.65734	0.55245	0.48252	0.46585	0.44491	0.26573	0.44056	0.28671	0.17483	0.21678	0.20979	0.34266	0.81119	0.85315	0.91608	0.85315	0.74825	0.86713	0.86014	0.83217	0.67133	0.76224	0.8042	0.83217	0.74126	0.76224	0.74126
Fo4	0.27273	0.34266	0.41958	0.3986	0.25874	0.11888	0.32168	0.23077	0.076923	0.048951	0.29371	0.37762	0.44755	0.38462	0.3986	0.58741	0.45455	0.32168	0.53147	0.53846	0.63636	0.60839	0.37762	0.40559	0.31469	0.2627	0.65491	0.56643	0.60839	0.23077	0.11189	0.40559	0.3007	0.23077	0.62238	0.51748	0.56643	0.53846	0.65734	0.52448	0.67832	0.64336	0.5035	0.57343	0.55245	0.71329	0.62937	0.6014	0.41259
F26	0.35664	0.40559	0.47552	0.57343	0.18881	0.1958	0.14685	0.46154	0.27273	0.16084	0.15385	0.29371	0.30769	0.28671	0.39161	0.46853	0.40559	0.40559	0.47552	0.48252	0.42657	0.37063	0.34266	0.13287	0.23077	0.24869	0.58016	0.23776	0.29371	0.083916	0.048951	0.2028	0.12587	0.25175	0.62937	0.54545	0.67832	0.66434	0.65035	0.60839	0.76923	0.72727	0.58741	0.63636	0.53846	0.68531	0.55245	0.56643	0.48252
Fo15	0.27273	0.37762	0.38462	0.55245	0.41259	0.3986	0.33566	0.23077	0.12587	0.055944	0.32867	0.4965	0.4965	0.40559	0.46853	0.54545	0.44056	0.48252	0.51748	0.67133	0.58042	0.51049	0.53846	0.22378	0.3007	0.21366	0.4805	0.38462	0.53846	0.048951	0.23776	0.24476	0.18182	0.33566	0.73427	0.58042	0.71329	0.70629	0.66434	0.63636	0.70629	0.67133	0.45455	0.60839	0.51049	0.65035	0.65035	0.62937	0.65734
Pz11	0.45455	0.55245	0.57343	0.62937	0.37063	0.46154	0.55245	0.26573	0.06993	0.20979	0.44056	0.44755	0.46853	0.46853	0.51049	0.65035	0.54545	0.6014	0.58042	0.71329	0.66434	0.56643	0.62238	0.3986	0.38462	0.24168	0.39152	0.29371	0.55245	0.076923	0.13287	0.34965	0.22378	0.37063	0.92308	0.83916	0.93706	0.8951	0.81818	0.76923	0.83916	0.8042	0.74126	0.78322	0.63636	0.74126	0.82517	0.76224	0.81818
Py11	0.55245	0.64336	0.62937	0.61538	0.4965	0.56643	0.76224	0.20979	-0.034965	0.25874	0.51748	0.46853	0.4965	0.5035	0.53846	0.69231	0.56643	0.55944	0.62238	0.67133	0.72028	0.58741	0.52448	0.5035	0.4965	0.2697	0.33101	0.32168	0.6014	0.16084	0.12587	0.43357	0.41259	0.43357	0.92308	0.81119	0.86014	0.81818	0.7972	0.68531	0.75524	0.72028	0.74825	0.6993	0.6014	0.66434	0.85315	0.74825	0.81119
Pz5	0.44056	0.54545	0.44755	0.48252	0.27273	0.47552	0.67133	0.16783	-0.18881	0.041958	0.3007	0.28671	0.34266	0.32168	0.34266	0.55944	0.38462	0.39161	0.40559	0.51748	0.57343	0.3986	0.37762	0.41958	0.26573	0.11559	0.17796	0.21678	0.44056	-0.048951	-0.090909	0.20979	0.25874	0.2028	0.81119	0.69231	0.76923	0.72727	0.75524	0.64336	0.68531	0.65035	0.60839	0.6993	0.45455	0.55944	0.74825	0.74126	0.69231
Pd7	0.35664	0.48951	0.42657	0.47552	0.37063	0.48252	0.67133	0.041958	-0.2028	-0.027972	0.27972	0.29371	0.31469	0.25175	0.30769	0.48252	0.32867	0.3007	0.43357	0.48252	0.51049	0.46154	0.30769	0.40559	0.3007	0.1366	0.19932	0.18182	0.48252	0.020979	-0.020979	0.21678	0.17483	0.24476	0.76224	0.60839	0.72028	0.65035	0.59441	0.5035	0.63636	0.56643	0.53147	0.4965	0.48252	0.64336	0.67133	0.56643	0.57343
F35	0.68531	0.66434	0.72727	0.65734	0.090909	0.34266	0.30769	0.65035	0.44056	0.63636	0.30769	0.20979	0.20979	0.21678	0.38462	0.42657	0.48252	0.41958	0.28671	0.24476	0.15385	0.090909	0.16783	0.18182	0.30769	0.37128	0.22068	-0.083916	0.020979	0.29371	0.013986	0.27972	0.29371	0.37762	0.51748	0.56643	0.6014	0.58042	0.4965	0.55944	0.63636	0.57343	0.63636	0.4965	0.53147	0.53147	0.4965	0.51748	0.41958
Py9	0.41958	0.46853	0.52448	0.54545	-0.11189	0.18182	0.27972	0.41259	0.20979	0.20979	0.11189	0.076923	0.11888	0.11189	0.23776	0.40559	0.37762	0.44056	0.30769	0.34965	0.27972	0.21678	0.27273	0.30769	0.14685	0.29772	0.23491	-0.097902	0.06993	0.013986	-0.13287	0.090909	0.006993	0.097902	0.66434	0.69231	0.79021	0.76923	0.69231	0.70629	0.81119	0.75524	0.71329	0.73427	0.58042	0.69231	0.58042	0.65035	0.51049
Po8	0.60839	0.67832	0.51049	0.59441	0.41958	0.55245	0.52448	0.23077	-0.097902	0.2028	0.27972	0.25175	0.23776	0.34965	0.34266	0.42657	0.16084	0.090909	0.30769	0.1958	0.16084	0.041958	0.062937	-0.16084	-0.097902	-0.33625	-0.053389	0.14685	0.36364	-0.1049	-0.090909	0.38462	0.12587	0.36364	0.55245	0.29371	0.44755	0.37063	0.34266	0.22378	0.37063	0.27972	0.32168	0.22378	0.097902	0.37762	0.53846	0.41259	0.34965
F16	0.72028	0.76224	0.71329	0.83916	0.44755	0.55245	0.46154	0.48951	0.24476	0.38462	0.34965	0.38462	0.36364	0.4965	0.56643	0.6014	0.41259	0.44755	0.59441	0.43357	0.35664	0.18881	0.25175	-0.055944	0.11888	-0.0035026	0.25271	0.15385	0.33566	0.013986	0.083916	0.44056	0.23776	0.4965	0.76224	0.53846	0.69231	0.68531	0.65734	0.54545	0.6993	0.63636	0.65035	0.54545	0.36364	0.58741	0.70629	0.63636	0.61538
F32	0.7972	0.83217	0.71329	0.82517	0.42657	0.62937	0.46154	0.61538	0.22378	0.43357	0.3007	0.34266	0.31469	0.41958	0.51049	0.51748	0.34266	0.27972	0.41958	0.27972	0.17483	0.006993	0.083916	-0.14685	0.090909	-0.059545	0.15661	0.083916	0.2028	0.062937	-0.006993	0.35664	0.27972	0.51748	0.62937	0.40559	0.55944	0.52448	0.51049	0.44755	0.58042	0.51049	0.53147	0.39161	0.28671	0.48951	0.6014	0.55245	0.48951
Pd6	0.062937	0.16783	0.1958	0.055944	0.076923	0.076923	0.31469	0.12587	-0.18881	-0.083916	0.23077	0.23776	0.31469	0.18881	0.14685	0.32867	0.3007	0.027972	0.11888	0.37762	0.41259	0.53147	0.34965	0.55245	0.37762	0.21016	0.45203	0.46154	0.48252	0.34965	-0.034965	0.16084	0.16783	0.11888	0.38462	0.43357	0.42657	0.27972	0.32168	0.35664	0.40559	0.3986	0.30769	0.3007	0.53846	0.58042	0.3986	0.33566	0.22378
F5	0.048951	0.14685	0.23077	0.18881	0.41259	0.20979	0.39161	-0.020979	-0.048951	-0.027972	0.35664	0.44755	0.47552	0.28671	0.32168	0.42657	0.41958	0.27273	0.41958	0.56643	0.63636	0.71329	0.44056	0.55944	0.56643	0.41331	0.57304	0.52448	0.63636	0.35664	0.27273	0.27273	0.34266	0.26573	0.48951	0.44056	0.44056	0.39161	0.40559	0.37063	0.44755	0.42657	0.29371	0.31469	0.55245	0.55944	0.46154	0.35664	0.38462
Tp1	0.020979	0.034965	0.25175	0.090909	0.16783	-0.06993	0.18182	0.076923	0.13986	0.13287	0.25874	0.25874	0.3007	0.18182	0.24476	0.32867	0.44755	0.34965	0.40559	0.44755	0.58042	0.66434	0.38462	0.60839	0.62238	0.59895	0.64779	0.35664	0.39161	0.42657	0.20979	0.23776	0.33566	0.15385	0.35664	0.46853	0.39161	0.37762	0.3986	0.36364	0.44755	0.45455	0.44056	0.38462	0.59441	0.47552	0.32867	0.26573	0.28671
Pz8	0.13986	0.17483	0.46154	0.45455	0.23776	0.16783	0.1958	0.11888	0.5035	0.40559	0.4965	0.45455	0.41958	0.32867	0.46154	0.44056	0.63636	0.81119	0.56643	0.71329	0.55245	0.66434	0.74825	0.53846	0.61538	0.71804	0.45559	0.1049	0.37762	0.37063	0.54545	0.31469	0.13986	0.37762	0.64336	0.77622	0.76923	0.8042	0.55245	0.68531	0.69231	0.67832	0.62937	0.58042	0.76923	0.67133	0.52448	0.44755	0.67832
Pd9	0.13287	0.18881	0.31469	0.39161	0.33566	0.3007	0.30769	0.048951	0.13986	0.16084	0.30769	0.33566	0.3007	0.26573	0.36364	0.36364	0.44755	0.67832	0.51748	0.66434	0.6014	0.55944	0.65035	0.37063	0.51748	0.43082	0.35593	0.041958	0.32168	0.020979	0.25175	0.1049	0.11189	0.25175	0.6993	0.73427	0.79021	0.8042	0.6014	0.61538	0.63636	0.63636	0.61538	0.64336	0.55245	0.46154	0.51748	0.44056	0.75524
Fo13	0.16084	0.30769	0.32168	0.34965	0.53147	0.58741	0.70629	-0.13287	-0.076923	0.076923	0.53846	0.54545	0.52448	0.3007	0.38462	0.44755	0.48252	0.47552	0.3986	0.67133	0.58741	0.65035	0.57343	0.67133	0.65734	0.48687	0.17796	0.23776	0.58741	0.31469	0.40559	0.20979	0.31469	0.40559	0.67832	0.62937	0.64336	0.6014	0.43357	0.51748	0.47552	0.44056	0.34965	0.32867	0.60839	0.55944	0.58741	0.45455	0.67832
Fo18	0.37762	0.52448	0.45455	0.51748	0.5035	0.62238	0.72028	0.090909	-0.12587	0.090909	0.5035	0.53147	0.54545	0.41958	0.45455	0.6014	0.48252	0.44056	0.44056	0.68531	0.62937	0.57343	0.56643	0.48252	0.44056	0.21366	0.24559	0.36364	0.65734	0.13986	0.18881	0.3007	0.3007	0.3986	0.83916	0.70629	0.79021	0.72028	0.64336	0.63636	0.65035	0.6014	0.48252	0.55245	0.56643	0.65734	0.76923	0.67832	0.74825
Fo24	0.29371	0.42657	0.47552	0.48252	0.58042	0.56643	0.6993	0	0	0.18881	0.63636	0.62238	0.61538	0.4965	0.53147	0.61538	0.59441	0.58741	0.56643	0.7972	0.72727	0.75524	0.72028	0.62937	0.64336	0.41331	0.34525	0.3986	0.73427	0.32168	0.41259	0.40559	0.34266	0.4965	0.83916	0.77622	0.8042	0.74825	0.60839	0.63636	0.63636	0.60839	0.54545	0.51049	0.68531	0.69231	0.75524	0.59441	0.7972
F21	0.13287	0.22378	0.26573	0.34965	0.3007	0.23077	0.44755	-0.13287	-0.11189	-0.15385	0.13986	0.18182	0.18881	0.23776	0.26573	0.36364	0.23776	0.37762	0.58042	0.44056	0.51748	0.46853	0.26573	0.34266	0.24476	0.17863	0.24915	0.097902	0.35664	-0.062937	0.083916	0.18182	0.055944	0.13986	0.62937	0.48252	0.56643	0.58042	0.55245	0.38462	0.53846	0.51748	0.54545	0.44755	0.36364	0.5035	0.51049	0.3986	0.5035
F28	0.32168	0.37762	0.39161	0.48951	0.062937	0.16084	0.33566	0.097902	0.020979	-0.020979	0.06993	0.062937	0.097902	0.22378	0.25175	0.41259	0.22378	0.39161	0.5035	0.32867	0.37063	0.23776	0.18881	0.15385	-0.041958	0.024518	0.14949	0	0.20979	-0.20979	-0.090909	0.20979	-0.041958	0.062937	0.65734	0.51748	0.63636	0.66434	0.67133	0.4965	0.65734	0.61538	0.62937	0.62238	0.30769	0.53846	0.57343	0.56643	0.48252
F7	0.034965	0.048951	0.11888	0.16084	0.11189	0	0.06993	0.12587	0.048951	0.006993	0.17483	0.25874	0.31469	0.29371	0.27273	0.39161	0.35664	0.48252	0.37063	0.55944	0.64336	0.47552	0.56643	0.26573	0.25874	0.21366	0.4983	0.38462	0.37762	-0.090909	0.076923	0.11888	0.18881	0.020979	0.5035	0.52448	0.53147	0.57343	0.65035	0.55245	0.51748	0.55944	0.41259	0.72727	0.33566	0.27972	0.44755	0.53147	0.55245
Pz6	0.31469	0.36364	0.4965	0.5035	0.41259	0.35664	0.43357	0.21678	0.23776	0.33566	0.57343	0.56643	0.58042	0.56643	0.59441	0.65734	0.68531	0.81818	0.65734	0.86014	0.82517	0.72028	0.84615	0.53846	0.62238	0.49387	0.52677	0.39161	0.58741	0.22378	0.39161	0.39161	0.37063	0.41958	0.85315	0.88112	0.87413	0.8951	0.82517	0.81119	0.76224	0.79021	0.73427	0.82517	0.68531	0.59441	0.76224	0.72028	0.91608
Po2	0.4965	0.51748	0.53147	0.55245	0.37762	0.35664	0.44755	0.41259	0.14685	0.26573	0.39161	0.44056	0.48951	0.57343	0.57343	0.67133	0.55245	0.58741	0.64336	0.63636	0.72028	0.47552	0.48951	0.33566	0.41958	0.2697	0.52677	0.42657	0.45455	0.12587	0.13986	0.38462	0.47552	0.37063	0.76224	0.66434	0.67832	0.71329	0.85315	0.69231	0.70629	0.74126	0.72028	0.78322	0.47552	0.48252	0.73427	0.75524	0.75524
Pz10	0.25175	0.30769	0.34965	0.41958	0.32867	0.28671	0.33566	0.2028	0.055944	0.11888	0.33566	0.40559	0.43357	0.42657	0.44056	0.54545	0.48252	0.6014	0.53147	0.70629	0.72727	0.56643	0.65734	0.32867	0.39161	0.24869	0.49118	0.36364	0.4965	-0.020979	0.13986	0.23077	0.25175	0.23776	0.76224	0.72028	0.77622	0.78322	0.77622	0.69231	0.6993	0.71329	0.60839	0.7972	0.4965	0.48951	0.66434	0.66434	0.76923
F27	0.40559	0.44056	0.44056	0.55944	0.18182	0.42657	0.27972	0.32168	0.38462	0.27972	0.12587	0.18182	0.11888	0.048951	0.25874	0.16783	0.20979	0.21678	0.23077	0.055944	-0.13287	-0.1049	-0.16084	0.06993	0.18182	0.36077	-0.053389	-0.29371	-0.16084	0.25874	0.22378	0.055944	0.13287	0.35664	0.23776	0.12587	0.2028	0.25175	0.14685	0.24476	0.31469	0.25175	0.24476	0	0.28671	0.37063	0.2028	0.2028	0.18881
Pn3	-0.13986	-0.13986	0.1049	0.25874	-0.027972	-0.076923	-0.25175	0.034965	0.52448	0.11888	0.013986	0.1049	0.027972	-0.020979	0.14685	0.006993	0.20979	0.51049	0.30769	0.29371	0.076923	0.1958	0.30769	0.06993	0.1958	0.48687	0.22423	-0.27273	-0.12587	0.055944	0.38462	-0.076923	-0.22378	0.090909	0.1958	0.27972	0.34266	0.44056	0.18881	0.32867	0.37063	0.36364	0.27972	0.24476	0.35664	0.32168	0.048951	0.055944	0.27273
F31	-0.11189	0.027972	-0.11189	0.041958	-0.18881	0.17483	0.16084	-0.034965	-0.36364	-0.41958	-0.26573	-0.15385	-0.13986	-0.32168	-0.23077	-0.083916	-0.11888	-0.06993	-0.22378	0.097902	-0.013986	0.006993	0.06993	0.13287	-0.06993	-0.045534	-0.11034	-0.26573	-0.090909	-0.33566	-0.38462	-0.48951	-0.34266	-0.25874	0.29371	0.28671	0.45455	0.35664	0.2028	0.30769	0.34266	0.28671	0.1049	0.3007	0.20979	0.30769	0.14685	0.21678	0.2028
Pn2	0.1958	0.27972	0.16783	0.23776	-0.11189	0.23077	0.2028	0.25175	-0.22378	-0.083916	-0.090909	-0.076923	-0.055944	-0.062937	-0.020979	0.11189	0.055944	0.097902	-0.062937	0.1958	0.1049	0.034965	0.22378	0.055944	-0.013986	-0.11559	0.010678	-0.16783	-0.020979	-0.27972	-0.41259	-0.23776	-0.2028	-0.076923	0.46853	0.4965	0.64336	0.52448	0.39161	0.44755	0.48951	0.45455	0.40559	0.51748	0.27972	0.34965	0.33566	0.37063	0.38462
Pd8	0.2028	0.26573	0.097902	0.16084	-0.048951	0.20979	0.23776	0.12587	-0.3986	-0.16084	-0.20979	-0.2028	-0.18182	-0.16783	-0.12587	0.034965	-0.090909	-0.055944	-0.083916	0.034965	0.083916	-0.048951	0.013986	-0.090909	-0.12587	-0.28722	-0.067626	-0.2028	-0.041958	-0.45455	-0.58042	-0.25175	-0.17483	-0.18182	0.38462	0.34266	0.5035	0.39161	0.30769	0.23776	0.35664	0.29371	0.3007	0.41958	0.06993	0.16783	0.25175	0.25874	0.24476
F20	0.048951	0.17483	0.083916	0.083916	0.013986	0.35664	0.46853	-0.14685	-0.27972	-0.12587	0.013986	-0.034965	-0.048951	-0.29371	-0.14685	-0.041958	0.013986	-0.055944	-0.17483	0.027972	-0.055944	0.06993	-0.041958	0.38462	0.20979	0.21366	-0.27406	-0.32168	-0.020979	0.048951	-0.14685	-0.25175	-0.06993	-0.020979	0.23077	0.25175	0.31469	0.21678	0.006993	0.15385	0.18182	0.090909	0.062937	-0.006993	0.29371	0.3007	0.13986	0.090909	0.12587
Pz4	-0.16783	-0.041958	-0.027972	-0.048951	-0.18881	-0.006993	0.26573	-0.14685	-0.23776	-0.34266	-0.062937	-0.020979	0.048951	-0.23077	-0.13986	0.090909	0.11189	0.027972	-0.041958	0.2028	0.23077	0.34266	0.11888	0.6014	0.21678	0.36077	0.14237	0.020979	0.15385	0.076923	-0.13287	-0.21678	-0.055944	-0.20979	0.27972	0.33566	0.36364	0.30769	0.27972	0.34266	0.38462	0.33566	0.15385	0.29371	0.44755	0.48951	0.23077	0.29371	0.13287
F30	0.055944	0.15385	0.27273	0.32867	0.055944	0.17483	0.3007	-0.062937	0.076923	-0.027972	0.097902	0.090909	0.06993	-0.027972	0.11888	0.18881	0.25175	0.38462	0.32168	0.35664	0.25874	0.37762	0.27972	0.41958	0.29371	0.40981	0.13525	-0.2028	0.12587	0.062937	0.097902	-0.013986	-0.13287	0.083916	0.52448	0.54545	0.63636	0.61538	0.38462	0.44755	0.57343	0.51049	0.48951	0.37762	0.54545	0.61538	0.37063	0.29371	0.40559
Tz2	-0.020979	0.083916	0.090909	0.20979	-0.041958	0.14685	0.18881	0	-0.11189	-0.20979	-0.11189	-0.020979	-0.020979	-0.18182	-0.034965	0.083916	0.1049	0.21678	0.1049	0.27972	0.21678	0.24476	0.20979	0.25874	0.15385	0.23117	0.13881	-0.1958	0.034965	-0.18182	-0.16783	-0.26573	-0.18881	-0.11189	0.45455	0.46154	0.6014	0.55944	0.38462	0.43357	0.53846	0.47552	0.34266	0.45455	0.40559	0.46853	0.28671	0.30769	0.34965
Pd5	0.11888	-0.020979	0.28671	0.20979	-0.27972	-0.42657	-0.39161	0.3007	0.65734	0.44056	0.06993	-0.034965	-0.013986	0.18881	0.21678	0.18881	0.30769	0.53846	0.37762	0.15385	0.16783	0.11189	0.25175	0.006993	0.020979	0.33275	0.35237	-0.041958	-0.12587	0.083916	0.18881	0.27972	-0.006993	0.013986	0.12587	0.3007	0.23077	0.36364	0.37762	0.32867	0.36364	0.40559	0.4965	0.48252	0.23077	0.16783	0.12587	0.21678	0.16783
Fo11	0.18182	0.11189	0.32867	0.11888	0.47552	0.06993	0.29371	-0.11189	0.30769	0.51748	0.63636	0.48252	0.48951	0.45455	0.44755	0.44056	0.53147	0.4965	0.52448	0.41958	0.6014	0.58741	0.41259	0.45455	0.58741	0.50438	0.36305	0.4965	0.57343	0.5035	0.59441	0.66434	0.63636	0.3986	0.22378	0.27273	0.076923	0.16783	0.23077	0.12587	0.083916	0.097902	0.1958	0.13287	0.27972	0.083916	0.30769	0.18881	0.28671
Py1	-0.22378	-0.18182	0.13287	0.034965	0.048951	-0.1049	0.12587	-0.1958	0.31469	0.12587	0.43357	0.37063	0.39161	0.23077	0.27273	0.31469	0.53846	0.66434	0.41259	0.64336	0.58741	0.75524	0.72028	0.81119	0.63636	0.7986	0.42355	0.24476	0.41259	0.45455	0.58741	0.22378	0.14685	0.15385	0.39161	0.6014	0.47552	0.53147	0.40559	0.53147	0.43357	0.47552	0.39161	0.42657	0.68531	0.5035	0.34266	0.31469	0.48252
Tz1	0.083916	0.006993	0.32867	0.16084	0.020979	-0.11888	-0.097902	0.34965	0.71329	0.56643	0.44056	0.3986	0.41259	0.28671	0.39161	0.31469	0.62238	0.59441	0.32168	0.42657	0.36364	0.44755	0.46853	0.55944	0.67832	0.89667	0.56237	0.25874	0.13986	0.71329	0.6014	0.3007	0.45455	0.32867	0.12587	0.37762	0.18881	0.28671	0.29371	0.45455	0.32168	0.38462	0.33566	0.30769	0.6014	0.30769	0.18182	0.25874	0.28671
F8	0.23077	0.24476	0.37762	0.48951	0.33566	0.34965	0.16783	0.3007	0.64336	0.41958	0.51049	0.62238	0.58741	0.42657	0.55944	0.44755	0.58042	0.65734	0.44755	0.55944	0.34965	0.32867	0.45455	0.35664	0.51049	0.69352	0.32745	0.23776	0.25175	0.48951	0.74126	0.28671	0.42657	0.51049	0.35664	0.33566	0.28671	0.42657	0.40559	0.55245	0.3986	0.42657	0.23077	0.29371	0.48252	0.37762	0.37762	0.46154	0.53147
Py7	0.11189	0.14685	0.34965	0.32168	0.22378	0.23776	0.33566	-0.055944	0.45455	0.35664	0.53846	0.46154	0.44056	0.27273	0.39161	0.37063	0.53846	0.62937	0.41259	0.48951	0.35664	0.46154	0.44755	0.62937	0.54545	0.74956	0.12813	0.083916	0.3007	0.51049	0.67832	0.32867	0.3007	0.37762	0.37063	0.44056	0.34266	0.44056	0.31469	0.45455	0.34965	0.34266	0.28671	0.21678	0.55245	0.44056	0.37063	0.34965	0.45455
F1	0.06993	0.013986	-0.034965	0.055944	0.44056	0.16783	-0.062937	0.041958	-0.006993	0.11189	0	0.12587	0.055944	0.083916	0.11888	-0.027972	-0.034965	0.020979	0.13986	0.041958	0.13287	-0.006993	-0.006993	-0.38462	0.1049	-0.1366	0.16373	0.097902	0.062937	-0.16783	0.041958	0.020979	0.20979	0.13986	-0.034965	-0.14685	-0.1049	-0.06993	-0.06993	-0.18881	-0.13986	-0.13986	-0.11888	-0.06993	-0.23776	-0.32867	-0.090909	-0.16084	0.055944
Pd2	-0.52448	-0.51748	-0.40559	-0.33566	-0.13287	-0.34266	-0.22378	-0.43357	-0.16084	-0.3986	-0.17483	-0.1049	-0.083916	-0.1049	-0.15385	-0.11189	-0.062937	0.22378	0.1049	0.22378	0.32867	0.29371	0.31469	0.16084	0.034965	0.10508	0.15305	0.027972	0.062937	-0.32168	0.034965	-0.23077	-0.20979	-0.34965	0.041958	0.12587	0.1049	0.18182	0.16783	0.090909	0.041958	0.1049	0.020979	0.28671	-0.013986	-0.11888	-0.062937	-0.013986	0.16084
F3	0.11888	0.090909	0.2028	0.12587	0.13986	-0.15385	-0.11189	0.17483	0.20979	0.25874	0.33566	0.34965	0.41259	0.33566	0.27972	0.42657	0.35664	0.23077	0.23077	0.38462	0.47552	0.44056	0.46154	0.041958	0.062937	0.024518	0.55881	0.6993	0.61538	0.11888	0.16783	0.48252	0.25175	0.11189	0.25175	0.25874	0.24476	0.23776	0.34266	0.26573	0.30769	0.27273	0.06993	0.40559	0.22378	0.28671	0.34266	0.37063	0.14685
Fo9	0.23776	0.2028	0.25175	0.3007	-0.027972	-0.006993	-0.20979	0.66434	0.39161	0.24476	0.13986	0.27972	0.32168	0.41958	0.37762	0.34965	0.34965	0.33566	0.22378	0.37762	0.27273	0.12587	0.3986	-0.020979	0.13986	0.1331	0.55169	0.37063	0.090909	0.15385	0.1049	0.12587	0.18881	0.21678	0.27273	0.31469	0.32168	0.34266	0.48951	0.52448	0.43357	0.52448	0.38462	0.54545	0.29371	0.25874	0.3007	0.45455	0.37762
Fo25	-0.06993	0.055944	0.027972	0.11189	0.30769	0.37063	0.28671	-0.055944	-0.16783	-0.11189	0.28671	0.34965	0.31469	0.27972	0.22378	0.17483	0.20979	0.26573	0.14685	0.52448	0.32867	0.3986	0.59441	0.29371	0.37063	0.087566	0.12102	0.16783	0.34266	0.090909	0.22378	-0.034965	-0.041958	0.25874	0.42657	0.44056	0.48951	0.39161	0.20979	0.35664	0.24476	0.29371	0.23077	0.21678	0.34965	0.29371	0.30769	0.18881	0.53846
Pz9	-0.11189	-0.11189	0.083916	-0.12587	-0.062937	-0.13287	-0.027972	0.076923	0.12587	0.23077	0.33566	0.2028	0.23077	0.20979	0.13986	0.14685	0.35664	0.30769	0.041958	0.39161	0.32168	0.46853	0.62238	0.48252	0.46853	0.36077	0.33101	0.25175	0.25874	0.39161	0.21678	0.13986	0.076923	0.12587	0.17483	0.46853	0.34266	0.25874	0.14685	0.32168	0.18881	0.25874	0.29371	0.27273	0.46853	0.23776	0.16084	0.1049	0.27972
Tp6	0.076923	0.083916	0.090909	0.18881	0.097902	0.22378	-0.16783	0.51748	0.40559	0.25175	0.16783	0.36364	0.32867	0.14685	0.24476	0.090909	0.27273	0.18881	-0.083916	0.26573	0	0.013986	0.27972	0.027972	0.33566	0.36077	0.3061	0.14685	-0.048951	0.34266	0.30769	-0.13287	0.20979	0.29371	0.013986	0.090909	0.090909	0.097902	0.062937	0.32867	0.14685	0.1958	-0.041958	0.097902	0.27972	0.11189	0.020979	0.15385	0.21678
S6	-0.62937	-0.65035	-0.73427	-0.64336	-0.77622	-0.56643	-0.58042	-0.39161	-0.44755	-0.67133	-0.93706	-0.90909	-0.90909	-0.90909	-0.87413	-0.83916	-0.78322	-0.56643	-0.71329	-0.71329	-0.66434	-0.62937	-0.58741	-0.42657	-0.65734	-0.41331	-0.53745	-0.81119	-0.84615	-0.76224	-0.75524	-0.90909	-0.7972	-0.88112	-0.6014	-0.46853	-0.37762	-0.39161	-0.4965	-0.47552	-0.41958	-0.43357	-0.41259	-0.25874	-0.54545	-0.54545	-0.72727	-0.58741	-0.60839
F4	-0.62937	-0.65035	-0.65734	-0.51748	-0.23776	-0.27273	-0.40559	-0.56643	-0.27972	-0.48252	-0.60839	-0.55245	-0.65035	-0.64336	-0.58042	-0.76224	-0.60839	-0.29371	-0.37762	-0.46154	-0.47552	-0.39161	-0.37762	-0.36364	-0.25874	-0.17513	-0.4805	-0.74126	-0.64336	-0.51748	-0.22378	-0.6993	-0.56643	-0.48252	-0.53147	-0.46154	-0.41259	-0.37063	-0.59441	-0.55245	-0.53846	-0.52448	-0.41958	-0.47552	-0.4965	-0.62238	-0.70629	-0.74126	-0.38462
Po5	-0.35664	-0.32867	-0.4965	-0.32168	-0.18182	0.083916	-0.14685	-0.40559	-0.31469	-0.37762	-0.51748	-0.48252	-0.59441	-0.65734	-0.55245	-0.72727	-0.62937	-0.45455	-0.56643	-0.58741	-0.73427	-0.64336	-0.56643	-0.41259	-0.34266	-0.27671	-0.79016	-0.85315	-0.70629	-0.42657	-0.26573	-0.70629	-0.51049	-0.32168	-0.51748	-0.53147	-0.44056	-0.44755	-0.6993	-0.55245	-0.58042	-0.61538	-0.53846	-0.65734	-0.51748	-0.55944	-0.64336	-0.66434	-0.41259
F22	-0.32168	-0.30769	-0.40559	-0.28671	-0.53147	-0.27972	-0.34965	-0.18182	-0.39161	-0.46853	-0.74126	-0.71329	-0.73427	-0.72727	-0.64336	-0.58741	-0.57343	-0.37762	-0.5035	-0.46853	-0.47552	-0.46154	-0.37762	-0.41958	-0.51748	-0.4028	-0.38796	-0.73427	-0.62937	-0.73427	-0.74825	-0.73427	-0.71329	-0.64336	-0.21678	-0.13986	0.034965	-0.034965	-0.23776	-0.21678	-0.076923	-0.13986	-0.11888	-0.006993	-0.3007	-0.23077	-0.3986	-0.33566	-0.30769
Fo20	-0.14685	-0.048951	-0.18881	-0.097902	-0.34266	0.013986	0.062937	-0.11888	-0.48252	-0.44056	-0.44755	-0.42657	-0.41259	-0.5035	-0.42657	-0.26573	-0.3007	-0.21678	-0.34965	-0.13986	-0.16783	-0.15385	-0.11189	-0.020979	-0.23776	-0.22417	-0.26339	-0.47552	-0.27972	-0.51748	-0.63636	-0.57343	-0.48951	-0.44056	0.15385	0.1958	0.36364	0.24476	0.062937	0.11189	0.20979	0.13986	0.090909	0.22378	0.034965	0.12587	-0.013986	0.027972	0.020979
Py10	-0.16783	-0.062937	-0.23776	-0.16084	-0.3007	0.020979	0.14685	-0.27972	-0.62937	-0.52448	-0.47552	-0.48951	-0.47552	-0.53846	-0.48951	-0.30769	-0.3986	-0.32168	-0.35664	-0.23077	-0.1958	-0.18182	-0.22378	-0.048951	-0.31469	-0.34676	-0.3844	-0.4965	-0.25175	-0.58741	-0.69231	-0.54545	-0.51049	-0.48252	0.11189	0.1049	0.27273	0.14685	-0.020979	-0.034965	0.097902	0.013986	0.020979	0.1049	-0.083916	0.048951	-0.048951	-0.055944	-0.062937
S1	0.013986	0.11888	-0.15385	-0.097902	0.17483	0.3007	0.22378	-0.090909	-0.52448	-0.26573	-0.020979	0.048951	0.055944	-0.083916	-0.14685	-0.048951	-0.21678	-0.44755	-0.35664	-0.076923	-0.097902	-0.090909	-0.076923	-0.17483	-0.18881	-0.48687	-0.19932	0.1958	0.23776	-0.18881	-0.28671	-0.11888	-0.048951	-0.034965	-0.006993	-0.14685	-0.041958	-0.1958	-0.2028	-0.17483	-0.17483	-0.23776	-0.37762	-0.20979	-0.18881	-0.055944	0.013986	-0.034965	-0.11189
F34	-0.27972	-0.26573	-0.39161	-0.23077	0.097902	0.048951	-0.17483	-0.31469	-0.35664	-0.32168	-0.41958	-0.30769	-0.40559	-0.45455	-0.37762	-0.4965	-0.47552	-0.34965	-0.3007	-0.31469	-0.31469	-0.29371	-0.3007	-0.5035	-0.22378	-0.36778	-0.29898	-0.42657	-0.3007	-0.5035	-0.30769	-0.47552	-0.34965	-0.25175	-0.27273	-0.34266	-0.2028	-0.24476	-0.44755	-0.45455	-0.34965	-0.40559	-0.38462	-0.36364	-0.41958	-0.42657	-0.42657	-0.51748	-0.25874
S2	0.013986	0.048951	-0.13287	-0.020979	-0.055944	0.076923	-0.048951	0	-0.18881	-0.20979	-0.33566	-0.2028	-0.21678	-0.43357	-0.3007	-0.23776	-0.32867	-0.4965	-0.37063	-0.40559	-0.39161	-0.37063	-0.54545	-0.34965	-0.34266	-0.25219	-0.21	-0.17483	-0.18881	-0.22378	-0.33566	-0.27273	-0.11189	-0.2028	-0.25874	-0.41259	-0.27972	-0.31469	-0.30769	-0.30769	-0.16783	-0.29371	-0.46154	-0.32867	-0.26573	-0.090909	-0.23776	-0.17483	-0.44056
F12	0.06993	0.034965	-0.020979	-0.034965	0.11189	0.23077	-0.076923	0.26573	0.25874	0.33566	0.20979	0.25175	0.20979	0.020979	0.083916	-0.076923	0.1049	-0.048951	-0.31469	-0.048951	-0.22378	-0.2028	0.006993	-0.041958	0.22378	0.21016	-0.092541	0.048951	-0.11888	0.35664	0.28671	-0.06993	0.3007	0.24476	-0.3007	-0.21678	-0.30769	-0.29371	-0.30769	-0.062937	-0.3007	-0.27273	-0.38462	-0.30769	-0.041958	-0.27273	-0.20979	-0.11888	-0.076923
Pn1	-0.097902	-0.097902	-0.16084	-0.18881	-0.2028	0.062937	-0.041958	-0.013986	0.020979	-0.027972	-0.18182	-0.21678	-0.26573	-0.32867	-0.25874	-0.41259	-0.25874	-0.35664	-0.42657	-0.46154	-0.61538	-0.46154	-0.48252	-0.013986	-0.020979	0.098074	-0.46627	-0.48252	-0.53846	0.23077	0	-0.33566	-0.1049	-0.013986	-0.48951	-0.41958	-0.47552	-0.48951	-0.55944	-0.34965	-0.44755	-0.43357	-0.33566	-0.62238	-0.16783	-0.26573	-0.45455	-0.44056	-0.3986
Tp2	-0.13986	-0.1958	-0.2028	-0.16783	-0.006993	-0.23776	-0.30769	0.013986	0.11888	-0.062937	0.027972	0.13287	0.17483	0.22378	0.083916	0.062937	-0.034965	-0.076923	0.013986	-0.013986	0.048951	-0.048951	0	-0.2028	-0.20979	-0.17163	0.16373	0.44755	0.14685	0.013986	0.1958	0.17483	0.13986	-0.020979	-0.26573	-0.34266	-0.41259	-0.32168	-0.055944	-0.14685	-0.25175	-0.18182	-0.32168	-0.097902	-0.28671	-0.25874	-0.11888	-0.006993	-0.17483
S5	0.063047	-0.059545	0.1366	0.12259	0.10858	-0.28371	-0.39229	0.2697	0.59194	0.36077	0.22067	0.30473	0.32224	0.37128	0.34676	0.27321	0.29772	0.30473	0.35026	0.19965	0.25919	0.17863	0.19965	-0.1366	0.063047	0.21053	0.53839	0.50088	0.22767	0.24518	0.43783	0.43783	0.32574	0.19264	-0.077058	-0.084063	-0.17163	-0.024518	0.17513	0.084063	0.06655	0.11208	-0.0035026	0.15412	0.021016	-0.014011	0.045534	0.1366	-0.0035026
F13	0.59441	0.59441	0.46154	0.44056	0.44755	0.44056	0.37762	0.25874	0.055944	0.44056	0.42657	0.36364	0.36364	0.35664	0.34965	0.42657	0.23077	0.027972	0.16084	0.11888	0.14685	0.027972	0.048951	-0.1958	-0.048951	-0.25569	0.0071186	0.38462	0.46154	0.083916	0.062937	0.53846	0.38462	0.39161	0.28671	0.090909	0.13986	0.097902	0.15385	0.062937	0.12587	0.027972	0	0.055944	-0.013986	0.14685	0.39161	0.32168	0.13986
F18	0.21678	0.25874	0.13986	0.21678	-0.041958	0.18182	-0.097902	0.45455	0.15385	0.12587	0.11189	0.2028	0.20979	0.18182	0.13986	0.12587	0.055944	-0.13986	-0.20979	0.034965	-0.21678	-0.18881	0.076923	-0.22378	-0.18881	-0.22417	0.032034	0.21678	0.062937	0.13287	0.013986	0.055944	-0.041958	0.2028	0.013986	-0.034965	0.041958	-0.041958	-0.020979	0.15385	0.076923	0.06993	-0.11888	-0.020979	0.055944	0.1958	0.097902	0.17483	-0.006993
Po7	0.30769	0.26573	0.15385	0.24476	-0.006993	0.11189	-0.22378	0.39161	0.28671	0.27273	0.006993	0.048951	0.013986	0.090909	0.083916	-0.013986	-0.11189	-0.23776	-0.18881	-0.27972	-0.46154	-0.48252	-0.27972	-0.58741	-0.42657	-0.38179	-0.17796	0.006993	-0.14685	0.006993	0.006993	0.14685	-0.048951	0.18881	-0.23077	-0.35664	-0.27972	-0.28671	-0.25175	-0.18182	-0.17483	-0.21678	-0.27972	-0.29371	-0.27972	-0.097902	-0.11888	-0.06993	-0.27273
[truncated: 79 more columns]

## Sheet: CM
		Table S5. Spearman correlation coefficients among the 128 studied broas volatile compounds, ordered according to Table 1.
			p-Value corresponds to the significance level of Spearman correlation coefficient indicated as *: significant at p < 0.05; **: significant at p < 0.01.
	Compounds	F1	F2	F3	F4	F5	F6	F7	F8	F9	F10	F11	F12	F13	F14	F15	F16	F17	F18	F19	F20	F21	F22	F23	F24	F25	F26	F27	F28	F29	F30	F31	F32	F33	F34	F35	F36	Fo1	Fo2	Fo3	Fo4	Fo5	Fo6	Fo7	Fo8	Fo9	Fo10	Fo11	Fo12
	F1	1	0.0839161	0.272727	0.356643	0.251748	0.104895	0.34965	0.020979	0.020979	-0.167832	-0.188811	0.174825	0.153846	-0.13986	-0.041958	0.104895	-0.174825	-0.237762	-0.027972	-0.258741	0.027972	0.13986	0.00699301	-0.0559441	0.020979	0.230769	-0.161	-0.217	-0.111888	-0.20979	-0.048951	0.125874	-0.125874	0.720**	-0.125874	-0.153846	0.0699301	-0.034965	-0.00699301	0.0769231	0.013986	-0.0839161	-0.0909091	0.20979	0.153846	0	0.195804	0.111888
	F2		1	0.335664	-0.643*	0.286713	0.664*	0.293706	0.426573	0.734**	0.678*	0.636*	0.020979	0.356643	0.258741	0.482517	0.496503	0.433566	0.181818	0.902**	-0.293706	0.237762	-0.727**	0.664*	0.566434	0.888**	0.286713	0.049	0.224	0.363636	-0.027972	-0.321678	0.41958	0.517483	-0.454545	0.216783	0.496503	0.692*	0.839**	0.552448	0.384615	0.692*	0.461538	0.811**	0.776**	0.41958	0.888**	0.454545	0.699*
	F3			1	-0.51049	0.27972	0.0629371	0.426573	-0.013986	0.230769	0.118881	0.265734	0.00699301	0.580*	-0.13986	0.405594	0.160839	0.20979	0.307692	0.426573	-0.370629	-0.104895	-0.230769	0.41958	0.300699	0.482517	0.251748	-0.497	-0.021	0.195804	-0.237762	-0.111888	0.0699301	0.181818	-0.041958	-0.0839161	0.0909091	0.118881	0.356643	0.20979	0.398601	0.0909091	0.0979021	0.342657	0.251748	0.293706	0.335664	0.307692	0.258741
	F4				1	-0.167832	-0.258741	-0.104895	-0.020979	-0.293706	-0.517483	-0.552448	0.034965	-0.573427	-0.132867	-0.559441	-0.391608	-0.370629	-0.517483	-0.762**	0.104895	0.00699301	0.531469	-0.643*	-0.524476	-0.699*	-0.216783	0.091	-0.217	-0.51049	0.125874	0.118881	-0.405594	-0.524476	0.671*	-0.307692	-0.573427	-0.629*	-0.608*	-0.27972	-0.447552	-0.650*	-0.524476	-0.706*	-0.566434	-0.342657	-0.608*	-0.13986	-0.482517
	F5					1	0.566434	0.34965	0.0769231	0.272727	0.356643	0.370629	-0.314685	-0.020979	0.622*	0.384615	0.230769	0.433566	-0.251748	0.426573	0.34965	0.629*	-0.0979021	0.580*	0.566434	0.272727	0.622*	0.105	0.224	0.237762	0.503497	0.34965	0.153846	0.265734	0.174825	0.048951	0.244755	0.048951	0.41958	-0.048951	0.832**	0.146853	0.251748	0.461538	0.342657	-0.041958	0.356643	0.230769	-0.027972
	F6						1	0.258741	0.51049	0.734**	0.818**	0.636*	0.223776	-0.048951	0.601*	0.195804	0.118881	0.363636	-0.188811	0.671*	0.20979	0.244755	-0.517483	0.454545	0.356643	0.566434	0.230769	0.182	-0.042	0.251748	0.293706	-0.0699301	0.0909091	0.293706	-0.223776	0.307692	0.363636	0.370629	0.839**	0.440559	0.314685	0.398601	0.321678	0.629*	0.734**	0.13986	0.818**	0.587*	0.580*
	F7							1	0.321678	0.482517	-0.0909091	0.552448	-0.174825	-0.132867	0.188811	0.503497	0.230769	0.377622	-0.174825	0.391608	-0.251748	0.405594	0.027972	0.573427	0.48951	0.118881	0.461538	-0.343	0.399	0.391608	0.0559441	0.335664	0.048951	0.41958	-0.027972	-0.0839161	0.216783	0.034965	0.356643	0.048951	0.447552	0.048951	0.34965	0.447552	0.188811	0.615*	0.174825	0.104895	0.00699301
	F8								1	0.657*	0.48951	0.552448	0.363636	-0.146853	0.216783	0.048951	0.104895	0.20979	-0.048951	0.447552	-0.027972	0.111888	-0.405594	0.202797	0.223776	0.286713	0.153846	0.42	0.105	0.048951	0.181818	-0.013986	0.020979	0.195804	-0.251748	0.104895	0.0629371	0.230769	0.580*	0.643*	0.020979	0.244755	0.146853	0.377622	0.426573	0.258741	0.51049	0.286713	0.41958
	F9									1	0.552448	0.832**	-0.048951	0.027972	0.559441	0.552448	0.447552	0.601*	-0.13986	0.769**	-0.0559441	0.377622	-0.377622	0.643*	0.587*	0.664*	0.405594	0.217	0.392	0.503497	0.384615	-0.0699301	0.27972	0.629*	-0.34965	0.41958	0.538462	0.454545	0.881**	0.692*	0.321678	0.440559	0.531469	0.762**	0.524476	0.335664	0.755**	0.496503	0.678*
	F10										1	0.531469	0.356643	0.0839161	0.342657	0.104895	0.013986	0.251748	0.132867	0.664*	0.048951	-0.0629371	-0.734**	0.321678	0.230769	0.664*	0.0839161	0.259	-0.21	0.0839161	0.0629371	-0.335664	0.0629371	0.167832	-0.503497	0.293706	0.258741	0.440559	0.811**	0.643*	0.230769	0.440559	0.195804	0.517483	0.755**	0.153846	0.804**	0.503497	0.678*
	F11											1	-0.0629371	0.0629371	0.678*	0.734**	0.545455	0.797**	0.153846	0.811**	0.153846	0.384615	-0.216783	0.818**	0.797**	0.51049	0.608*	0.245	0.497	0.748**	0.447552	0.307692	0.447552	0.818**	-0.454545	0.559441	0.727**	0.517483	0.860**	0.552448	0.524476	0.559441	0.776**	0.860**	0.475524	0.524476	0.650*	0.125874	0.538462
	F12												1	0.132867	-0.328671	-0.566434	-0.412587	-0.34965	0.377622	-0.0769231	-0.041958	-0.783**	-0.258741	-0.447552	-0.48951	-0.0699301	-0.447552	-0.056	-0.783**	-0.321678	-0.48951	-0.202797	-0.20979	-0.405594	0.048951	-0.00699301	-0.300699	0.0699301	0.104895	0.258741	-0.594*	0.034965	-0.265734	-0.20979	0.300699	0.160839	0.20979	0.111888	0.335664
	F13													1	-0.0979021	0.265734	0.468531	0.013986	0.461538	0.426573	0	-0.188811	-0.20979	0.286713	0.20979	0.538462	0.0559441	-0.063	0.007	0.342657	-0.195804	-0.13986	0.531469	0.265734	0.034965	0.265734	0.377622	0.594*	0.230769	0.0559441	0.104895	0.594*	0.300699	0.391608	0.384615	-0.104895	0.426573	0.181818	0.440559
	F14														1	0.573427	0.538462	0.734**	-0.202797	0.468531	0.692*	0.664*	0.174825	0.636*	0.706*	0.20979	0.671*	0.545	0.524	0.678*	0.895**	0.545455	0.482517	0.685*	0	0.657*	0.706*	0.314685	0.545455	0.181818	0.573427	0.405594	0.692*	0.622*	0.20979	-0.0559441	0.384615	0.027972	0.237762
	F15															1	0.811**	0.776**	0.0769231	0.685*	0.027972	0.594*	0.0839161	0.930**	0.909**	0.48951	0.818**	0.168	0.783**	0.867**	0.454545	0.314685	0.685*	0.930**	-0.237762	0.559441	0.825**	0.545455	0.552448	0.307692	0.762**	0.559441	0.853**	0.769**	0.237762	0.412587	0.328671	-0.048951	0.34965
	F16																1	0.671*	0.188811	0.601*	0.174825	0.559441	0.132867	0.762**	0.832**	0.440559	0.741**	0.441	0.734**	0.804**	0.475524	0.335664	0.944**	0.881**	0.034965	0.615*	0.825**	0.720**	0.412587	0.244755	0.531469	0.762**	0.846**	0.706*	0.237762	0.216783	0.34965	-0.174825	0.384615
	F17																	1	0.293706	0.538462	0.230769	0.51049	0.125874	0.748**	0.881**	0.272727	0.783**	0.259	0.573	0.699*	0.636*	0.51049	0.566434	0.804**	-0.146853	0.496503	0.657*	0.286713	0.552448	0.363636	0.601*	0.363636	0.713**	0.657*	0.034965	0.440559	0.342657	-0.251748	0.223776
	F18																		1	0.125874	-0.0979021	-0.482517	-0.0909091	0.041958	0.153846	0.0559441	0.020979	-0.112	-0.21	0.125874	-0.293706	0.118881	0.321678	0.132867	-0.174825	0.0979021	0.104895	0.216783	0.0559441	0.153846	-0.111888	0.258741	0.153846	0.0979021	-0.041958	0.41958	0.111888	-0.48951	0.125874
	F19																			1	-0.041958	0.363636	-0.587*	0.853**	0.734**	0.881**	0.468531	0.168	0.413	0.622*	0.188811	-0.0839161	0.517483	0.713**	-0.496503	0.426573	0.706*	0.762**	0.923**	0.524476	0.587*	0.783**	0.678*	0.958**	0.804**	0.34965	0.888**	0.440559	0.706*
	F20																				1	0.286713	0.391608	0.0839161	0.195804	-0.251748	0.216783	0.538	0.161	0.34965	0.720**	0.650*	0.258741	0.20979	0.237762	0.475524	0.356643	0.048951	0.013986	-0.27972	0.146853	0.174825	0.321678	0.13986	-0.0699301	-0.51049	0.013986	-0.188811	-0.125874
	F21																					1	0.118881	0.650*	0.706*	0.181818	0.657*	0.336	0.825**	0.447552	0.720**	0.412587	0.356643	0.559441	0.041958	0.132867	0.447552	0.132867	0.237762	-0.111888	0.734**	0.223776	0.461538	0.51049	0.0559441	-0.0839161	0.13986	0.027972	-0.153846
	F22																						1	-0.160839	-0.00699301	-0.734**	0.293706	0.126	0.203	0.216783	0.370629	0.664*	0.174825	0.0909091	0.629*	0.230769	0.048951	-0.321678	-0.573427	-0.391608	-0.0559441	-0.307692	0.132867	-0.398601	-0.713**	-0.0979021	-0.741**	-0.643*	-0.468531
	F23																							1	0.944**	0.622*	0.783**	0.154	0.706*	0.818**	0.433566	0.293706	0.636*	0.888**	-0.293706	0.468531	0.811**	0.608*	0.720**	0.286713	0.839**	0.657*	0.832**	0.916**	0.48951	0.398601	0.566434	0.125874	0.398601
	F24																								1	0.461538	0.867**	0.294	0.762**	0.797**	0.587*	0.468531	0.706*	0.902**	-0.181818	0.468531	0.776**	0.51049	0.608*	0.265734	0.818**	0.594*	0.825**	0.839**	0.27972	0.377622	0.447552	-0.111888	0.258741
	F25																									1	0.202797	0.056	0.21	0.34965	-0.013986	-0.48951	0.356643	0.454545	-0.475524	0.27972	0.496503	0.692*	0.811**	0.559441	0.405594	0.657*	0.391608	0.762**	0.783**	0.125874	0.874**	0.664*	0.769**
	F26																										1	0.392	0.629*	0.671*	0.615*	0.552448	0.671*	0.755**	0.174825	0.48951	0.615*	0.356643	0.405594	0.272727	0.818**	0.405594	0.713**	0.552448	0.125874	0.363636	0.153846	-0.237762	0.160839
	F27																											1	0.343	0.273	0.636*	0.224	0.503	0.357	0.042	0.601*	0.392	0.406	0.21	0.385	0.147	0.441	0.399	0.203	0.133	-0.252	0.126	-0.147	0.28
	F28																												1	0.685*	0.608*	0.406	0.538	0.783**	-0.203	0.336	0.643*	0.322	0.224	0.021	0.594*	0.378	0.671*	0.573	-0.042	0.091	0.07	-0.161	-0.021
	F29																													1	0.503497	0.482517	0.769**	0.951**	-0.174825	0.783**	0.958**	0.657*	0.524476	0.181818	0.517483	0.692*	0.972**	0.769**	0.272727	0.293706	0.34965	-0.111888	0.412587
	F30																														1	0.594*	0.370629	0.538462	0.13986	0.503497	0.496503	0.0559441	0.251748	0.0769231	0.482517	0.153846	0.48951	0.370629	-0.132867	-0.286713	0.0979021	-0.104895	-0.027972
	F31																															1	0.335664	0.398601	0.342657	0.251748	0.314685	-0.111888	-0.118881	-0.363636	0.342657	0.027972	0.440559	0.146853	-0.342657	0.0979021	-0.265734	-0.622*	-0.41958
	F32																																1	0.797**	0.0979021	0.713**	0.818**	0.797**	0.342657	0.223776	0.412587	0.832**	0.839**	0.601*	0.27972	0.20979	0.300699	-0.27972	0.433566
	F33																																	1	-0.258741	0.720**	0.937**	0.678*	0.608*	0.342657	0.594*	0.713**	0.965**	0.832**	0.293706	0.384615	0.41958	-0.104895	0.447552
	F34																																		1	-0.0839161	-0.258741	-0.27972	-0.475524	-0.356643	-0.0839161	-0.265734	-0.202797	-0.426573	-0.34965	-0.265734	-0.41958	-0.223776	-0.321678
	F35																																			1	0.839**	0.685*	0.482517	0.440559	0.202797	0.664*	0.811**	0.496503	0.293706	0.0769231	0.307692	-0.0559441	0.636*
	F36																																				1	0.790**	0.608*	0.265734	0.503497	0.818**	0.972**	0.818**	0.41958	0.20979	0.482517	-0.00699301	0.545455
	Fo1																																					1	0.629*	0.440559	0.272727	0.979**	0.755**	0.727**	0.734**	0.237762	0.643*	0.181818	0.783**
	Fo2																																						1	0.692*	0.454545	0.629*	0.580*	0.860**	0.783**	0.34965	0.909**	0.531469	0.790**
	Fo3																																							1	0.0769231	0.34965	0.27972	0.370629	0.433566	0.391608	0.524476	0.307692	0.790**
	Fo4																																								1	0.342657	0.531469	0.629*	0.300699	0.181818	0.293706	0.0559441	0.048951
	Fo5																																									1	0.790**	0.783**	0.713**	0.202797	0.664*	0.111888	0.692*
	Fo6																																										1	0.797**	0.370629	0.363636	0.405594	-0.13986	0.482517
	Fo7																																											1	0.671*	0.300699	0.811**	0.307692	0.580*
	Fo8																																												1	0.188811	0.846**	0.636*	0.748**
	Fo9																																													1	0.13986	-0.258741	0.244755
	Fo10																																														1	0.636*	0.755**
	Fo11																																															1	0.517483
	Fo12																																																1
	Fo13
	Fo14
	Fo15
	Fo16
	Fo17
	Fo18
	Fo19
	Fo20
	Fo21
	Fo22
	Fo23
	Fo24
	Fo25
	Fo26
	Py1
	Py2
	Py3
	Py4
	Py5
	Py6
	Py7
	Py8
	Py9
	Py10
	Py11
	Py12
	Py13
	Pn1
	Pn2
	Pn3
	Po1
	Po2
	Po3
	Po4
	Po5
	Po6
	Po7
	Po8
	Po9
	Pz1
	Pz2
	Pz3
	Pz4
	Pz5
	Pz6
	Pz7
	Pz8
	Pz9
	Pz10
	Pz11
	Pz12
	Pd1
	Pd2
	Pd3
	Pd4
	Pd5
	Pd6
	Pd7
	Pd8
	Pd9
	Ox1
	Ox2
	Ox3
	Tz1
	Tz2
	Tz3
	Tp1
	Tp2
	Tp3
	Tp4
	Tp5
	Tp6
	S1
	S2
	S3
	S4
	S5
	S6
	S7
	S8
		p-Value corresponds to the significance level of Spearman correlation coefficient indicated as *: significant at p < 0.05; **: significant at p < 0.01.
[truncated: 80 more columns]
